# Supplementary material for: A preoperative inflammatory score-based nomogram predicts overall survival after curative hepatectomy for hepatocellular carcinoma
Source: Discov Oncol. 2025 Aug 31;16:1659. doi: 10.1007/s12672-025-03406-1 (PMC12399463; doi:10.1007/s12672-025-03406-1)
Supplement: Supplementary file 3 — Additional file 3. [file 12672_2025_3406_MOESM3_ESM.xlsx]

## Sheet: Sheet1
Marker	Study Design	Sample Size	Treatment	Cut-off value	p-Value	Statistical Method	Endpoint	Reference
NLR	Retrospective	130	radical resection	2.87	<0.001	Cox(ROC)	PFS	Wang X, Wang Z, Lu WL, Zhao GF. [Study on the prognostic influencing factors of esophageal squamous cell carcinoma and the predictive value of inflammatory reaction indexes on its postoperative recurrence]. Zhonghua Zhong Liu Za Zhi. 2023 Feb 23;45(2):160-164. Chinese. doi: 10.3760/cma.j.cn112152-20210326-00268. PMID: 36781237.
NLR	Retrospective	220	radical resection	2.5	<0.05	Cox(ROC)	CLNM*	Song CY, Meng YL, Liu B, Yan L, Shang PZ, Jia ZF, Jiang YB, Meng FY. [Correlation analysis of neutrophil-to-lymphocyte ratio and platelet-to-lymphocyte ratio and central cervical lymph node metastasis of papillary thyroid microcarcinoma]. Zhonghua Zhong Liu Za Zhi. 2021 Sep 23;43(9):944-948. Chinese. doi: 10.3760/cma.j.cn112152-20200509-00434. PMID: 34530577.
NLR	Retrospective	344	radical resection	2.41 2.29	<0.001 <0.05	Cox(ROC)	PFS OS	Wu XL, Bi XY, Li ZY, Zhao H, Zhao JJ, Zhou JG, Huang Z, Zhang YF, Cai JQ. [Correlation between postoperative neutrophil to lymphocyte ratio and recurrence and prognosis of hepatocellular carcinoma after radical liver resection]. Zhonghua Zhong Liu Za Zhi. 2018 May 23;40(5):365-371. Chinese. doi: 10.3760/cma.j.issn.0253-3766.2018.05.009. PMID: 29860764.
NLR	Retrospective	124	radical resection	3.31	0.008	Cox(ROC)	OS	Li Q, Zhang R, Fu JL, Zhang J, Su JB, Jin ZC, Chen C, Zhang D, Geng ZM. [The prognostic value of preoperative peripheral blood inflammatory biomarkers for intrahepatic cholangiocarcinoma after radical resection]. Zhonghua Zhong Liu Za Zhi. 2022 Nov 23;44(11):1194-1201. Chinese. doi: 10.3760/cma.j.cn112152-20210324-00265. PMID: 36380668.
NLR	Retrospective	585	radical resection	2.44	<0.001	Cox(ROC)	OS	Zhang L, Shi FY, Qin Q, Liu GX, Zhang HW, Yan J, Tan M, Wang LZ, Xue D, Hu CH, Zhang Z, She JJ. [Relationship between preoperative inflammatory indexes and prognosis of patients with rectal cancer and establishment of prognostic nomogram prediction model]. Zhonghua Zhong Liu Za Zhi. 2022 May 23;44(5):402-409. Chinese. doi: 10.3760/cma.j.cn112152-20200630-00612. PMID: 35615796.
NLR	Retrospective	788	radical resection	2.88	<0.001	Cox(ROC)	OS	Han BL, Wang YM, Xue YW. [Relationship between body mass index and clinicopathological characteristics and prognosis of gastric cancer patients]. Zhonghua Zhong Liu Za Zhi. 2019 Jul 23;41(7):527-532. Chinese. doi: 10.3760/cma.j.issn.0253-3766.2019.07.008. PMID: 31357840.
NLR	Retrospective	309	radical resection	1.697	<0.05	Cox(ROC)	OS	Zhou WJ, Wu J, Li XD, Wang Q, Ni XF, Jiang JT, Ji M, Wu CP. [Effect of preoperative monocyte-lymphocyte ratio on prognosis of patients with resectable esophagogastric junction cancer]. Zhonghua Zhong Liu Za Zhi. 2017 Mar 23;39(3):178-183. Chinese. doi: 10.3760/cma.j.issn.0253-3766.2017.03.004. PMID: 28316215.
NLR	Retrospective	235	radical resection	2.97	<0.05	Cox(ROC)	OS	Wang X, Li K. [Neutrophil-to-lymphocyte ratio predicts the survival in patients with post-operative recurrence of non-small cell lung cancer]. Zhonghua Zhong Liu Za Zhi. 2014 Apr;36(4):298-302. Chinese. PMID: 24989918.
NLR	Retrospective	162	radical resection	2.231	<0.001	Cox(ROC)	RFS	Wenpei G, Yuan L, Liangbo L, Jingjun M, Bo W, Zhiqiang N, Yijie N, Lixin L. Predictive value of preoperative inflammatory indexes for postoperative early recurrence of hepatitis B-related hepatocellular carcinoma. Front Oncol. 2023 Jul 13;13:1142168. doi: 10.3389/fonc.2023.1142168. PMID: 37519805; PMCID: PMC10373589.
NLR	Retrospective	360	radical resection	2.36	0.001	Cox(ROC)	OS	Qi S, Ma Z, Shen L, Wang J, Zhou L, Tian B, Liu C, Chen K, Cheng W. Application of preoperative NLR-based prognostic model in predicting prognosis of intrahepatic cholangiocarcinoma following radical surgery. Front Nutr. 2024 Oct 30;11:1492358. doi: 10.3389/fnut.2024.1492358. PMID: 39539368; PMCID: PMC11557473.
NLR	Retrospective	101	radical resection	3.83	0.002	Maximally selected rank statistics	OS	Milana F, Polidoro MA, Soldani C, Franceschini B, Famularo S, Di Tommaso L, Terracciano LM, Lleo A, Donadon M, Torzilli G. Unveiling the prognostic role of blood inflammatory indexes in a retrospective cohort of patients undergoing liver resection for intrahepatic cholangiocarcinoma. Int J Surg. 2024 Nov 1;110(11):7088-7096. doi: 10.1097/JS9.0000000000001924. PMID: 38967502; PMCID: PMC11573080.
NLR	Retrospective	232	radical resection	2.62	0.006	Maximally selected rank statistics	OS	Konishi T, Takano S, Takayashiki T, Suzuki D, Sakai N, Hosokawa I, Mishima T, Nishino H, Suzuki K, Nakada S, Ohtsuka M. Preoperative Prediction of Long-Term Survival After Surgery in Patients with Resectable Pancreatic Ductal Adenocarcinoma. Ann Surg Oncol. 2024 Oct;31(10):6992-7000. doi: 10.1245/s10434-024-15648-4. Epub 2024 Jun 26. PMID: 38926210; PMCID: PMC11413041.
NLR	Retrospective	118	radical resection	2.54	0.0001	Cox(ROC)	RFS	Nakamoto S, Ohtani Y, Sakamoto I, Hosoda A, Ihara A, Naitoh T. Systemic Immune-Inflammation Index Predicts Tumor Recurrence after Radical Resection for Colorectal Cancer. Tohoku J Exp Med. 2023 Nov 25;261(3):229-238. doi: 10.1620/tjem.2023.J074. Epub 2023 Sep 7. PMID: 37673651.
LMR	Retrospective	585	radical resection	4.7	0.001	Cox(ROC)	OS	Zhang L, Shi FY, Qin Q, Liu GX, Zhang HW, Yan J, Tan M, Wang LZ, Xue D, Hu CH, Zhang Z, She JJ. [Relationship between preoperative inflammatory indexes and prognosis of patients with rectal cancer and establishment of prognostic nomogram prediction model]. Zhonghua Zhong Liu Za Zhi. 2022 May 23;44(5):402-409. Chinese. doi: 10.3760/cma.j.cn112152-20200630-00612. PMID: 35615796.
LMR	Retrospective	128	radical resection	2.73	0.023	Cox(ROC)	OS	Xu YJ, Tao D, Qin SB, Xu XY, Yang KW, Xing ZX, Zhou JY, Jiao Y, Wang LL. Prediction of pathological complete response and prognosis in locally advanced rectal cancer. World J Gastrointest Oncol. 2024 Jun 15;16(6):2520-2530. doi: 10.4251/wjgo.v16.i6.2520. PMID: 38994151; PMCID: PMC11236239.
LMR	Retrospective	231	radical resection	3.5	0.006	Maximally selected rank statistics	DFS	Cui M, Hu Y, Zheng B, Chen T, Dai M, Guo J, Zhang T, Yu J, Liao Q, Zhao Y. Lymphocyte-to-Monocyte Ratio Predicts Survival for Intraductal Papillary Mucinous Neoplasm with Associated Invasive Carcinoma of the Pancreas: Results from a High-Volume Center. Dig Surg. 2024;41(3):111-121. doi: 10.1159/000540181. Epub 2024 Jul 18. PMID: 38981458; PMCID: PMC11382638.
LMR	Retrospective	101	radical resection	2.28	0.002	Maximally selected rank statistics	OS	Milana F, Polidoro MA, Soldani C, Franceschini B, Famularo S, Di Tommaso L, Terracciano LM, Lleo A, Donadon M, Torzilli G. Unveiling the prognostic role of blood inflammatory indexes in a retrospective cohort of patients undergoing liver resection for intrahepatic cholangiocarcinoma. Int J Surg. 2024 Nov 1;110(11):7088-7096. doi: 10.1097/JS9.0000000000001924. PMID: 38967502; PMCID: PMC11573080.
LMR	Retrospective	232	radical resection	3.79	<0.001	Maximally selected rank statistics	OS	Konishi T, Takano S, Takayashiki T, Suzuki D, Sakai N, Hosokawa I, Mishima T, Nishino H, Suzuki K, Nakada S, Ohtsuka M. Preoperative Prediction of Long-Term Survival After Surgery in Patients with Resectable Pancreatic Ductal Adenocarcinoma. Ann Surg Oncol. 2024 Oct;31(10):6992-7000. doi: 10.1245/s10434-024-15648-4. Epub 2024 Jun 26. PMID: 38926210; PMCID: PMC11413041.
LMR	Retrospective	187	radical resection	3	0.003	Cox(median)	OS	Aoyama T, Hashimoto I, Maezawa Y, Hara K, Tamagawa A, Cho H, Numata M, Morita J, Tanabe M, Kawahara S, Oshima T, Saito A, Yukawa N, Rino Y. Clinical Impact of the Lymphocyte-to-Monocyte Ratio in Patients With Gastric Cancer who Received Curative Treatment. Anticancer Res. 2024 Apr;44(4):1567-1574. doi: 10.21873/anticanres.16954. PMID: 38537996.
LMR	Retrospective	448	radical resection	5.46	<0.001	Cox(ROC)	OS	Xiao Z, Wang X, Chen X, Zhou J, Zhu H, Zhang J, Deng W. Prognostic role of preoperative inflammatory markers in postoperative patients with colorectal cancer. Front Oncol. 2023 Mar 29;13:1064343. doi: 10.3389/fonc.2023.1064343. PMID: 37064153; PMCID: PMC10095152.
LMR	Retrospective	145	radical resection	3.225	0.003	Cox(ROC)	OS	Lv M, Wang K, Zhang Z, Zhang Z, Wan J. The predictive value of lymphocyte to monocyte ratio for overall survival in cholangiocarcinoma patients with hepatic resection. Cancer Med. 2023 Apr;12(8):9482-9495. doi: 10.1002/cam4.5712. Epub 2023 Feb 24. PMID: 36825605; PMCID: PMC10166960.
LMR	Retrospective	76	radical resection	4.02	<0.001	Maximally selected rank statistics	OS	Lin ZQ, Ma C, Cao WZ, Ning Z, Tan G. Prognostic Significance of NLR, PLR, LMR and Tumor Infiltrating T Lymphocytes in Patients Undergoing Surgical Resection for Hilar Cholangiocarcinoma. Front Oncol. 2022 Jun 3;12:908907. doi: 10.3389/fonc.2022.908907. PMID: 35719959; PMCID: PMC9203898.
LMR	Retrospective	23	radical resection	2.52	0.021	Maximally selected rank statistics	OS	Rao C, Jin J, Lu J, Wang C, Wu Z, Zhu Z, Tu M, Su Z, Li Q. A Multielement Prognostic Nomogram Based on a Peripheral Blood Test, Conventional MRI and Clinical Factors for Glioblastoma. Front Neurol. 2022 Feb 9;13:822735. doi: 10.3389/fneur.2022.822735. PMID: 35250826; PMCID: PMC8893080.
*CLNM,central lymph node metastasis;PFS,progression-free survival;RFS,recurrence-free survival;DFS,disease-free survival.
