# Supplementary material for: A preoperative inflammatory score-based nomogram predicts overall survival after curative hepatectomy for hepatocellular carcinoma
Source: Discov Oncol. 2025 Aug 31;16:1659. doi: 10.1007/s12672-025-03406-1 (PMC12399463; doi:10.1007/s12672-025-03406-1)
Supplement: Supplementary file 4 — Additional file 4. [file 12672_2025_3406_MOESM4_ESM.xlsx]

## Sheet: Sheet1
Statistical Results
	NLR	LMR
Mann-Whitney U	3	1
Wilcoxon W	4	2
Z	-0.926	-1.219
Two-tailed asymptotic significance	0.355	0.223
