# Supplementary material for: A preoperative inflammatory score-based nomogram predicts overall survival after curative hepatectomy for hepatocellular carcinoma
Source: Discov Oncol. 2025 Aug 31;16:1659. doi: 10.1007/s12672-025-03406-1 (PMC12399463; doi:10.1007/s12672-025-03406-1)
Supplement: Supplementary file 5 — Additional file 5. [file 12672_2025_3406_MOESM5_ESM.xlsx]

## Sheet: Sheet1
Univariate Cox regression analysis
variable	estimate	std.error	HR(95%CI)	p
Gender
Male	0.000		reference
Female	0.131	0.247	1.140 (0.702, 1.850)	0.597
Age	-0.006	0.012	0.994 (0.972, 1.017)	0.628
Surgical approach
Segmental/Lobectomy	0.000		reference
Right hepatectomy	0.583	0.273	1.792 (1.049, 3.063)	0.033
Left hepatectomy	0.152	0.465	1.164 (0.468, 2.893)	0.744
NLR
​≤2.3	0.000		reference
​>2.3	0.958	0.217	2.606 (1.705, 3.984)	<0.001
PLR	-0.000	0.000	1.000 (0.999, 1.001)	0.859
LMR
​≤1.7	0.000		reference
​>1.7	-1.405	0.239	0.245 (0.154, 0.392)	<0.001
NLR_LMR
0	0.000		reference
1	0.658	0.258	1.931 (1.165, 3.199)	0.011
2	1.624	0.266	5.074 (3.013, 8.546)	<0.001
ALT	0.003	0.002	1.003 (1.000, 1.007)	0.034
AST	0.004	0.002	1.004 (1.000, 1.008)	0.058
MVI
0	0.000		reference
1	0.766	0.267	2.151 (1.274, 3.631)	0.004
2	1.879	0.287	6.548 (3.733, 11.488)	<0.001
TTV
<50.0	0.000		reference
≥50.0	0.873	0.230	2.395 (1.524, 3.762)	<0.001
AFP
≤21.2	0.000		reference
>21.2	-0.028	0.266	0.972 (0.578–1.636)	0.916
PIVKA-II
≤36	0.000		reference
>36	-0.081	0.303	0.922(0.516,1.646)	0.922
