# Supplementary material for: A preoperative inflammatory score-based nomogram predicts overall survival after curative hepatectomy for hepatocellular carcinoma
Source: Discov Oncol. 2025 Aug 31;16:1659. doi: 10.1007/s12672-025-03406-1 (PMC12399463; doi:10.1007/s12672-025-03406-1)
Supplement: Supplementary file 7 — Additional file 7. [file 12672_2025_3406_MOESM7_ESM.xlsx]

## Sheet: Sheet1
Variable	VIF
NLR	2.303
LMR	1.965
Tumor-size	1.117
MVI	1.09
